# Supplementary material for: Dopamine Photochemical Behaviour under UV Irradiation
Source: Int J Mol Sci. 2022 May 13;23(10):5483. doi: 10.3390/ijms23105483 (PMC9141693; doi:10.3390/ijms23105483)
Supplement: Supplementary file 1 [file ijms-23-05483-s001.zip]

Archive with 1 entries (1 files):
- ijms-1644118-supplementary.pdf
